# Supplementary material for: Chromosome-level genome of the long-tailed marine-living ornate spiny lobster, Panulirus ornatus
Source: Sci Data. 2024 Jun 22;11:662. doi: 10.1038/s41597-024-03512-9 (PMC11193758; doi:10.1038/s41597-024-03512-9)
Supplement: Supplementary file 2 — Table S1, Table S2, Table S3, Table S4, Table S5, Table S6, Table S7 [file 41597_2024_3512_MOESM2_ESM.xlsx]

## Sheet: Table legends
Table S1. Statistics of genome survey based on 17-mer analysis. Table S2. Statistics of genome mount rate of P. ornatus. Table S3. Repetitive sequence statistics results. Table S4. Basic Statistical Results of Gene Structure of Nearby Species. Table S5. BUSCO assessment results. Table S6. Genome CEGMA evaluation results. Table S7. The genome coverage statistics of Illumina reads.

## Sheet: Table S1
Table S1. Statistics of genome survey based on 17-mer analysis
K-mer number	K-mer Depth (X)	Genome Size (Mbp)	Heterozygous Ratio (%)	Repeat (%)
172122905436	59	2917.34	0.92	63.86

## Sheet: Table S2
Table S2. Statistics of genome mount rate of P. ornatus
Class	Scaffold Number	Total Length
place	73	2628951303
unplace	1383	23581611
total	1456	2652532914
Genome mount rate	0.9911

## Sheet: Table S3
Table S3. Repetitive sequence statistics results.
Type	Repeat Size(bp)	% of genome
Trf	518362564	19.54
Repeatmasker	1499560266	56.53
Proteinmask	613875238	23.14
Total	1741824414	65.67

## Sheet: Table S4
Table S4. Basic Statistical Results of Gene Structure of Nearby Species.
Species	Number	Average transcript length (bp)	Average CDS length (bp)	Average exons per gene	Average exon length (bp)	Average intron length (bp)
P.ornatus	22752	29857.9	1420.49	5.51	257.65	6300.84
C. quadricarinatus	44570	25129.5	2416.93	5.5	439.7	5050.92
L. vannamei	25596	8879.91	1545.06	5.94	259.91	1483.38
P. virginalis	21773	6497.82	839.4	3.82	219.92	2008.82
P. trituberculatus	20189	10267.5	1219.17	5.17	235.8	2169.66

## Sheet: Table S5
Table S5. BUSCO assessment results.
Species	BUSCO notation assessment results
P.ornatus	C:93.6%[S:91.6%,D:2.0%],F:3.2%,M:3.2%,n:1066
C：Complete BUSCOs
S：Complete and single-copy BUSCOs
D：Complete Duplicated BUSCOs
F： Fragmented BUSCOs
M：Missing BUSCOs
n：Total BUSCO groups searched

## Sheet: Table S6
Table S6. Genome CEGMA evaluation results.
Species	Complete		Complete + Partial
	# Prots	% Completeness	# Prots	% Completeness
P. ornatus	158	63.71	226	91.13

## Sheet: Table S7
Table S7. The genome coverage statistics of Illumina reads.
		% of Percentage
Reads	Mapping rate (%)	97.85
Genome	Average sequencing depth	68.03
	Coverage (%)	96.8
	Coverage at least 4X (%)	95.36
	Coverage at least 10X (%)	93.61
	Coverage at least 20X (%)	90.57
